# Supplementary material for: COVID-19 Vaccination and Neurological Manifestations: A Review of Case Reports and Case Series
Source: Brain Sci. 2022 Mar 18;12(3):407. doi: 10.3390/brainsci12030407 (PMC8946610; doi:10.3390/brainsci12030407)
Supplement: Supplementary file 1 [file brainsci-12-00407-s001.zip]

Archive with 1 entries (1 files):
- brainsci-1634889-supplementary.pdf
